# Supplementary material for: The Influence of the Hydrophobic Polymeric Coating on 5-ASA Release from the Bipolymeric Milibeads with Amidated Pectin
Source: Materials (Basel). 2021 Jul 14;14(14):3924. doi: 10.3390/ma14143924 (PMC8306472; doi:10.3390/ma14143924)
Supplement: Supplementary file 1 [file materials-14-03924-s001.zip]

Archive with 1 entries (1 files):
- materials-1261951-SI.pdf
